# Supplementary material for: Rotavirus Surveillance at a WHO-Coordinated Invasive Bacterial Disease Surveillance Site in Bangladesh: A Feasibility Study to Integrate Two Surveillance Systems
Source: PLoS One. 2016 Apr 20;11(4):e0153582. doi: 10.1371/journal.pone.0153582 (PMC4838211; doi:10.1371/journal.pone.0153582)
Supplement: S1 Dataset — Detail surveillance data including clinical features and genotyping results can be found in the “Rota Surveillance Data” sheet. A dictionary of the variables is also included in a separate sheet to explain the details. (XLSX) [file pone.0153582.s001.xlsx]

## Sheet: Rota Surveillance Data
Study ID	Age	Sex	Ro vex	Diarrhe	D Durat	Fever	F Durat	Vomiting	v Durat	Temper	Appear	Thirst	Skinpi	Dehydr	EliDon	ELISAres	Outcome	FinalDi	G type	P type	Genotype
10001	7	2	2	1	7	1	1	1	1	99.4	2	2	2	2	1	Yes	1	ACUTE WATERY DIARRHOEA (AWD)	G12	UT	G12P[UT]
10002	11	1	2	1	4	1	2	1	4	98.7	1	1	1	1	1	Yes	1	AWD & NO SIGN OF DEHYDRATION	G12	P[8]	G12P[8]
10003	53	2	2	1	2	2		1	2	98	1	1	1	1	1	No	1	AWD
10004	2	1	2	1	2	2		1	2	97.3	1	1	1	1	1	Yes	1	AWD	G9	P[6]	G9P[6]
10005	48	1	2	1	3	2		1	3	96.4	1	1	1	1	1	No	1	AWD
10006	9	2	2	1	2	2		1	2	98.4	1	1	1	1	1	No	1	AWD
10007	24	1	2	1	2	2		1	2	97.6	1	1	1	1	1	Yes	1	AWD	G9	P[8]	G9P[8]
10008	9	1	2	1	5	2		1	4	96.4	2	2	2	2	1	Yes	1	AWD	G1	P[8]	G1P[8]
10009	6	1	2	1	4	2		1	4	97.6	1	1	1	1	1	No	1	AWD
10010	9	2	2	1	1	2		1	1	97.8	1	1	1	1	1	Yes	1	AWD	G9	P[4]	G9P[4]
10011	0	1	2	1	2	2		2		97.5	3	3	3	3	1	No	1	AWD
10012	24	2	2	1	8	1	1	1	4	99.4	2	2	2	2	1	Yes	1	AGE	G1	P[8]	G1P[8]
10013	8	2	2	1	3	2		1	3	99.1	1	1	1	1	1	No	1	AWD & SDH
10014	2	2	2	1	3	1	3	1	3	101.2	2	2	2	2	1	Yes	1	DIARRHOEA & CP & EPILEPSY	G1	P[8]	G1P[8]
10015	21	2	2	1	1	2		1	1	98.2	2	2	2	2	1	No	1	AGE
10016	8	2	2	1	2	1	4	1	2	99.8	2	2	2	2	1	No	1	AGE
10017	18	2	2	1	3	2		2		98	1	1	1	1	1	No	1	AGE
10018	14	1	2	1	6	2		2		96.8	2	2	2	2	1	No	1	AWD
10019	2	1	2	1	4	2		1	2	97.3	1	1	1	1	1	No	1	AWD
10020	14	2	2	1	4	2		2		97.2	2	2	2	2	1	No	1	AGE
10021	4	1	2	1	6	2		1	2	97.6	1	1	1	1	1	No	1	AGE
10022	8	1	2	1	5	1	2	2		101.3	2	2	2	2	1	No	1	AGE
10023	7	1	2	1	2	1	1	2		100.1	2	2	2	2	1	Yes	1	AWD	G9	P[4]	G9P[4]
10024	5	1	2	1	8	2		1	8	98	2	2	2	2	1	No	2	AGE
10025	4	2	2	1	3	2		2		99	2	2	2	2	1	Yes	1	AWD	G12	P[6]	G12P[6]
10026	25	1	2	1	2	2		1	2	97.6	2	2	2	2	1	Yes	1	AGE	G9	P[6]	G9P[6]
10027	9	1	2	1	8	1	2	2		96.8	1	1	1	1	1	No	1	AGE
10028	25	2	2	1	2	2		1	2	99.2	1	1	1	1	1	No	2	AGE
10029	24	2	2	1	2	2		1	2	98	1	1	1	1	1	Yes	1	AGE	G1	P[8]	G1P[8]
10030	21	1	2	1	2	2		1	2	98.4	3	3	3	3	1	Yes	1	AGE	G9	P[8]	G9P[8]
10031	17	2	2	1	3	2		1	2	97	1	1	1	1	1	Yes	1	AGE	G12	P[8]	G12P[8]
10032	24	2	2	1	1	1	1	1	2	100.2	1	1	1	1	1	Yes	1	AGE	G12	P[8]	G12P[8]
10033	9	2	2	1	3	2		2		98	2	2	2	2	1	Yes	2	AWD	G12	P[8]	G12P[8]
10034	18	2	2	1	4	2		2		96.4	2	2	2	2	1	Yes	1	AGE	G2	P[4]	G2P[4]
10035	7	1	2	1	5	2		2		96.8	1	1	1	1	1	No	1	AWD
10036	2	2	2	1	7	2		2		96.4	1	1	1	1	1	Yes	1	AGE & SOME DEHYDRATION	G9	P[6]	G9P[6]
10037	9	1	2	1	5	2		1	4	97.5	2	2	2	2	1	Yes	1	awd	G9	P[8]	G9P[8]
10038	9	1	2	1	2	2		2		98	2	2	2	2	1	No	1	AWD
10039	0	1	2	1	2	2		1	2	99.1	2	2	2	2	1	No	1	AWD
10040	8	2	2	1	3	2		2		97.8	1	1	1	1	1	Yes	1	AWD	G2	P[4]	G2P[4]
10041	19	1	2	1	10	2		2		96	1	1	1	1	1	No	1	AWD
10042	9	1	2	1	3	2		1	3	98.2	2	2	2	2	1	No	1	AWD
10043	9	2	2	1	4	1	7	2		102.1	2	2	2	2	1	No	1	AWD
10044	52	1	2	1	7	1	8	1	7	101.2	2	2	2	2	1	No	1	ENTERIC FEVER
10045	34	1	2	1	3	2		2		97.4	2	2	2	2	1	Yes	2	FOOD POISONING	UT	P[8]	G(UT)P[8]
10046	11	2	2	1	10	2		2		98.2	2	2	2	2	1	No	1	PEM WITH SEVSR PNEUMONIA
10047	32	2	2	1	2	2		1	2	96.4	2	2	2	2	1	No	1	AWD
10048	49	2	2	1	3	2		1	3	96.5	2	2	2	2	1	No	1	FOOD POISONING
10049	11	1	2	1	4	2		1	4	97.4	2	2	2	2	1	Yes	1	AGE	G9	P[8]	G9P[8]
10050	11	2	2	1	4	2		1	2	96.8	2	2	2	2	1	Yes	1	AGE	G1	P[8]	G1P[8]
10051	12	1	2	1	7	2		1	2	98	2	2	2	2	1	Yes	1	AWD	G1	P[8]	G1P[8]
10052	9	2	2	1	7	2		1	3	97	2	2	2	2	1	No	1	AGE
10053	2	2	2	1	3	2		1	3	96.8	2	2	2	2	1	No	1	AGE
10054	17	1	2	1	2	2		1	1	96.4	1	1	1	1	1	Yes	1	AWD	G9	P[4]	G9P[4]
10055	36	2	2	1	3	2		1	2	97.2	2	2	2	2	1	No	1	AGE
10056	11	2	2	1	2	2		1	2	97.4	2	2	2	2	1	Yes	1	AGE	G12	P[8]	G12P[8]
10057	9	2	2	1	3	2		2		96.4	2	2	2	2	1	No	1	AWD
10058	8	1	2	1	7	2		1	2	97.3	2	2	2	2	1	No	1	AGE
10059	6	1	2	1	6	2		1	4	98.2	1	1	1	1	1	Yes	1	AWD	G12	P[8]	G12P[8]
10060	12	1	2	1	3	2		1	1	96.4	2	2	2	2	1	Yes	1	AWD	G1	P[8]	G1P[8]
10061	9	1	2	1	6	2		2		98.4	2	2	2	2	1	No	1	AWD
10062	8	2	2	1	4	2		2		97.3	2	2	2	2	1	No	1	PEM WITH AWD
10063	9	1	2	1	3	2		2		99	1	1	1	1	1	Yes	1	AWD	G9	P[6]	G9P[6]
10064	7	1	2	1	4	2		2		97.8	1	1	1	1	1	No	1	AGE
10065	6	1	2	1	4	2		2		97.8	1	1	1	1	1	Yes	1	AWD WITH SOME DEHYDRATION	G9	P[4]	G9P[4]
10066	0	2	2	1	2	2		2		96.3	1	1	1	1	1	No	1	NEONATAL SEPSIS
10067	1	1	2	1	2	2		2		96.4	2	2	2	2	1	Yes	1	N. SEPSIS	G1, G12	P[8]	G1, G12, P[8]
10068	7	1	2	1	7	2		1	2	98	3	3	3	3	1	Yes	1	PERSISTENT DIARRHOEA	G1	P[8]	G1P[8]
10069	5	2	2	1	1	2		1	1	96.4	1	1	1	1	1	No	1	AGE
10070	9	2	2	1	5	2		1	2	98.3	2	2	2	2	1	Yes	1	AWD	G12	P[8]	G12P[8]
10071	14	1	2	1	7	2		2		97	1	1	1	1	1	Yes	1	AGE	G12	P[8]	G12P[8]
10072	12	1	2	1	4	2		1	1	99	1	1	1	1	1	Yes	1	AWD	G2	P[4]	G2P[4]
10073	9	2	2	1	4	2		1	2	98	1	1	1	1	1	No	1	AGE
10074	9	1	2	1	5	2		2		96.4	2	2	2	2	1	No	1	INVASIVE DIARRHOEA
10075	8	1	2	1	3	2		1	1	97.2	1	1	1	1	1	Yes	1	AGE	G9, G12	P[8]	G9, G12, P[8]
10076	8	1	2	1	3	1	4	2		99.8	1	1	1	1	1	Yes	1	AWD	G12	P[8]	G12P[8]
10077	8	2	2	1	5	2		2		97	2	2	2	2	1	Yes	1	AGE	G9, G12, G1	P[6]	G9, G12, G1, P[6]
10078	16	1	2	1	5	2		2			1	1	1	1	1	Yes	1	AGE	G12	P[8]	G12P[8]
10079	1	1	2	1	5	1	2	1	2	101	2	2	2	2	1	No	1	AGE WITH SOME DEHYDRATION
10080	7	2	2	1	2	2		2		97.2	2	2	2	2	1	Yes	1	AGE WITH SOME DEHYDRATION	G1	P[8]	G1P[8]
10081	5	2	2	1	5	1	3	2		100	2	2	2	2	1	No	1	PNEUMONIA
10082	4	1	2	1	7	2		2		99	1	1	1	1	1	No	1	AGE
10083	10	1	2	1	5	2		2		97.6	1	1	1	1	1	No	1	AGE
10084	10	1	2	1	2	2		2		98	1	1	1	1	1	Yes	1	AGE	G1	P[6]	G1P[6]
10085	7	1	2	1	6	1	2	1	3	100.1	2	2	2	2	1	No	1	AGE
10086	2	1	2	1	8	2		1	7	97.3	2	2	2	2	1	No	1	AGE
10087	14	1	2	1	4	2		2		96	2	2	2	2	1	No	1	AGE
10088	3	1	2	1	4	2		2		99.2	2	2	2	2	1	No	1	AGE
10089	7	1	2	1	6	2		2		99.4	2	2	2	2	1	Yes	1	AGE	G12	P[8]	G12P[8]
10090	9	1	2	1	1	2		1	1	96.3	2	2	2	2	1	No	1	AGE
10091	3	2	2	1	5	2		2		102	1	1	1	1	1	No	1	AWD WITH SOME DEHYDRATION
10092	4	2	2	1	2	2		2		98	2	2	2	2	1	Yes	1	AWD	G1, G12	P[4]	G1, G12, P[4]
10093	7	1	2	1	4	1	1	2		100	2	2	2	2	1	Yes	1	AWD	G12	P[8]	G12P[8]
10094	10	1	2	1	2	2		1	2	98	2	2	2	2	1	No	1	AWD WITH SEPSIS
10095	12	1	2	1	4	2		2		98	2	2	2	2	1	No	1	AGE
10096	14	1	2	1	3	2		1	3	98	2	2	2	2	1	No	1	AWD
10097	4	1	2	1	8	1	2	1	1	101.6	2	2	2	2	1	Yes	1	AGE	G12	P[6]	G12P[6]
10098	18	2	2	1	5	2		1	2	97	2	2	2	2	1	Yes	1	AWD	G9	P[6]	G9P[6]
10099	5	1	2	1	2	2		1	2	99.1	2	2	2	2	1	No	1	AWD
10100	8	1	2	1	3	2		1	1	98.3	1	1	1	1	1	No	1	SEPTICAMIA
10101	16	2	2	1	3	2		1	3	98	2	2	2	2	1	Yes	1	AWD WITH SOME DEHYDRATION	G1, G12	P[8]	G1, G12, P[8]
10102	2	1	2	1	4	2		2		99	2	2	2	2	1	Yes	1	AWD	G9	P[6]	G9P[6]
10103	4	1	2	1	4	2		2		98.7	1	1	1	1	1	No	1	AGE
10104	10	1	2	1	2	2		1	2	99	2	2	2	2	1	Yes	1	AGE	G12	P[8]	G12P[8]
10105	8	1	2	1	1	2		1	2	97.8	1	1	1	1	1	No	1	AGE
10106	5	2	2	1	3	2		1	1	97.6	2	2	2	2	1	No	1	AWD
10107	23	2	2	1	2	2		1	2	98	2	2	2	2	1	No	1	AGE
10108	12	1	2	1	2	2		1	1	98	2	2	2	2	1	No	1	AGE
10109	18	1	2	1	3	2		1	1	98	1	1	1	1	1	Yes	1	AWD	G1	P[8]	G1P[8]
10110	8	1	2	1	2	2		1	2	98.4	2	2	2	2	1	No	1	AWD WITH POST DIARRHOEA ARF
10111	16	1	2	1	2	2		1	1	98.2	2	2	2	2	1	No	1	AGE
10112	4	1	2	1	2	1	4	1	1	96.4	2	2	2	2	1	No	1	FEBRILE SEIZZURE
10113	9	1	2	1	2	1	2	2		98.2	2	2	2	2	1	Yes	1	AGE	G12	P[8]	G12P[8]
10114	11	1	2	1	8	2		1	1	99.7	1	1	1	1	1	Yes	1	AGE	G9	P[8]	G9P[8]
10115	6	2	2	1	4	2		2		98	1	1	1	1	1	Yes	1	AGE	G9	P[8]	G9P[8]
10116	7	2	2	1	4	2		1	4	97.6	1	1	1	1	1	No	1	AWD
10117	8	1	2	1	4	2		1	1	98	1	1	1	1	1	No	1	AGE
10118	1	1	2	1	1	2		2		99.2	2	2	2	2	1	No	1	AGE
10119	8	1	2	1	1	2		2		98.2	1	1	1	1	1	Yes	1	AGE	G1	P[8]	G1P[8]
10120	4	1	2	1	4	1	4	2		101.2	1	1	1	1	1	No	1	AGE
10121	2	2	2	1	3	2		1	1	98	2	2	2	2	1	Yes	1	AGE & SOME DEHYDRATION	G12	P[8]	G12P[8]
10122	1	1	2	1	3	2		1	1	97.6	2	2	2	2	1	Yes	1	AGE & SOME DEHYDRATION	G1	P[8]	G1P[8]
10123	12	2	2	1	3	2		1	3	97.6	2	2	2	2	1	Yes	1	AGE & SOME DEHYDRATION	G12	P[8]	G12P[8]
10124	3	2	2	1	1	2		1	3	98	3	3	3	3	1	No	1	AGE & SOME DEHYDRATION
10125	1	2	2	1	2	2		2		98.4	2	2	2	2	1	Yes	1	AGE & SOME DEHYDRATION	G12	P[6]	G12P[6]
10126	3	2	2	1	1	1	4	1	1	101.4	1	1	1	1	1	Yes	1	PNEUMONIA & AGE	G12	P[8]	G12P[8]
10127	14	2	2	1	4	2		1	2	98	1	1	1	1	1	No	1	AWD
10128	6	1	2	1	2	1	2	2		101.2	2	2	2	2	1	No	1	AGE
10129	6	1	2	1	3	2		2		98	1	1	1	1	1	Yes	1	AGE	G12	P[8]	G12P[8]
10130	1	1	2	1	3	2		1	1	98.3	1	1	1	1	1	No	1	AWD
10131	11	1	2	1	2	2		2		100	1	1	1	1	1	No	1	AGE
10132	2	2	2	1	4	2		1	2	99	1	1	1	1	1	Yes	1	AGE	G12	P[8]	G12P[8]
10133	14	1	2	1	3	2		2		97.4	1	1	1	1	1	Yes	1	AGE	G1	P[8]	G1P[8]
10134	11	1	2	1	4	2		2		98	2	2	2	2	1	Yes	1	AGE & SOME DEHYDRATION	G1	P[8]	G1P[8]
10135	12	2	2	1	4	2		1	1	99.1	2	2	2	2	1	Yes	1	AWD	G1, G12	P[8]	G1, G12, P[8]
10136	10	1	2	1	2	2		1	1	98.6	2	2	2	2	1	Yes	1	AGE	G12	P[8]	G12P[8]
10137	5	2	2	1	4	2		2		98.3	2	2	2	2	1	Yes	1	AWD	G12	P[8]	G12P[8]
10138	8	2	2	1	4	1	2	2		101.3	2	2	2	2	1	Yes	1	AGE	G12	P[8]	G12P[8]
10139	10	1	2	1	6	2		1	2	97.8	2	2	2	2	1	Yes	1	AWD WITH SOME DEHYDRATION	G1	P[8]	G1P[8]
10140	10	1	2	1	4	2		1	1	98	1	1	1	1	1	Yes	1	AGE	G1	P[8]	G1P[8]
10141	9	1	2	1	4	2		1	1	98	1	1	1	1	1	Yes	1	AGE	G1	P[8]	G1P[8]
10142	9	2	2	1	4	2		1	1	98.2	2	2	2	2	1	Yes	1	AGE	G9	P[8]	G9P[8]
10143	9	2	2	1	4	2		2		98.2	2	2	2	2	1	No	1	AWD
10144	5	1	2	1	3	2		2		97.8	2	2	2	2	1	No	1	AWD
10145	1	2	2	1	4	2		1	1	97.2	1	1	1	1	1	Yes	1	AGE	G9	P[6]	G9P[6]
10146	36	1	2	1	4	2		1	1	96.8	2	2	2	2	1	No	1	AGE WITH SOME DEHYDRATION
10147	36	1	2	1	4	1	7	1	2	102.8	2	2	2	2	1	No	1	AWD
10148	11	2	2	1	3	2		1	1	99	2	2	2	2	1	Yes	1	AWD	G12	P[8]	G12P[8]
10149	16	2	2	1	6	2		1	2	97.3	3	3	3	3	1	Yes	1	AGE	G12	P[8]	G12P[8]
10150	8	1	2	1	2	2		1	1	98	2	2	2	2	1	Yes	1	AWD	G9	P[4]	G9P[4]
10151	44	2	2	1	9	2		2		97.8	1	1	1	1	1	No	1	AWD
10152	10	1	2	1	2	2		2		99	1	1	1	1	1	No	1	AWD
10153	12	2	2	1	3	2		2		100.1	1	1	1	1	1	No	1	FEBRILE SEIZZURE
10154	14	2	2	1	2	2		2		98	1	1	1	1	1	No	1	AWD
10155	4	1	2	1	2	2		2		96.7	1	1	1	1	1	Yes	1	AGE & SOME DEHYDRATION	G12	P[8]	G12P[8]
10156	18	1	2	1	3	2		2		97.4	1	1	1	1	1	No	1	AGE
10157	5	2	2	1	4	2		2		96.7	2	2	2	2	1	No	1	AGE
10158	8	1	2	1	8	2		2		99.3	1	1	1	1	1	Yes	1	AGE	G1	P[8]	G1P[8]
10159	16	2	2	1	11	2		2		98	1	1	1	1	1	Yes	1	AGE	G12	P[8]	G12P[8]
10160	2	1	2	1	2	1	2	1	2	101.1	3	3	3	3	1	Yes	1	AGE	G12	P[8]	G12P[8]
10161	4	2	2	1	1	2		1	1		2	2	2	2	1	Yes	1	AGE	G12	P[8]	G12P[8]
10162	10	1	2	1	4	1	1	1	2	102	1	1	1	1	1	Yes	1	AGE	G9	P[8]	G9P[8]
10163	4	1	2	1	4	2		2		98.2	2	2	2	2	1	No	1	AGE
10164	8	1	2	1	4	1	3	2		100.2	2	2	2	2	1	No	1	AGE
10165	7	1	2	1	2	2		2		96.7	2	2	2	2	1	Yes	1	AWD	G1	P[8]	G1P[8]
10166	5	1	2	1	1	2		1	2	97.3	1	1	1	1	1	No	1	AGE
10167	4	2	2	1	3	2		2		96.3	2	2	2	2	1	No	1	PEM WITH AWD
10168	55	1	2	1	2	2		1	4	96.2	1	1	1	1	1	Yes	1	AGE	G12	P[8]	G12P[8]
10169	9	1	2	1	2	2		2			2	2	2	2	1	Yes	1	AGE & SOME DEHYDRATION	G12	P[8]	G12P[8]
10170	25	1	2	1	3	1	2	1	1	101.2	1	1	1	1	1	Yes	1	AGE	G9	P[6]	G9P[6]
10171	34	1	2	1	2	1	2	2		102	2	2	2	2	1	Yes	1	AGE	G12	P[8]	G12P[8]
10172	21	1	2	1	2	2		1	1	98.2	2	2	2	2	1	No	1	AGE
10173	17	1	2	1	2	2		2			2	2	2	2	1	Yes	1	AGE	G12	P[8]	G12P[8]
10174	24	2	2	1	2	2		1	2	99	2	2	2	2	1	No	1	AGE & SOME DEHYDRATION
10175	9	2	2	1	8	1	2	1	2	100	2	2	2	2	1	No	1	FEBRILE SEIZZURE
10176	18	1	2	1	4	2		2		98	1	1	1	1	1	Yes	1	AGE	G1	P[8]	G1P[8]
10177	7	2	2	1	4	2		2		96.6	1	1	1	1	1	No	1	AGE
10178	2	1	2	1	4	2		2			1	1	1	1	1	No	1	PNEUMONIA & AGE
10179	7	1	2	1	2	2		2		96.7	3	3	3	3	1	Yes	1	AWD	G1	P[8]	G1P[8]
10180	9	1	2	1	2	1	5	1	2	99.2	1	1	1	1	1	No	1	AWD
10181	0	1	2	1	2	2		1	1		1	1	1	1	1	Yes	1	AGE	G1	P[8]	G1P[8]
10182	8	1	2	1	2	2		1	1		2	2	2	2	1	Yes	1	AGE	G1	P[8]	G1P[8]
10183	19	1	2	1	2	2		2		96.4	2	2	2	2	1	No	1	FEBRILE SEIZZURE
10184	9	2	2	1	1	2		2		97.2	1	1	1	1	1	No	1	AWD
10185	9	2	2	1	2	2		2		99.8	1	1	1	1	1	Yes	1	AWD	G1	P[8]	G1P[8]
10186	52	2	2	1	4	2		1	1	97	2	2	2	2	1	Yes	1	AGE	G12	P[8]	G12P[8]
10187	34	1	2	1	2	2		2			2	2	2	2	1	Yes	1	AWD WITH SOME DEHYDRATION	G12	P[8]	G12P[8]
10188	11	1	2	1	2	2		1	1	98.2	2	2	2	2	1	Yes	1	AGE	G1	P[8]	G1P[8]
10189	32	1	2	1	3	2		2		96.8	1	1	1	1	1	No	1	PNEUMONIA & AGE
10190	49	1	2	1	2	2		1	2		1	1	1	1	1	No	1	AWD
10191	11	1	2	1	2	1	1	2		99.2	2	2	2	2	1	Yes	1	AGE	G9	P[4]	G9P[4]
10192	11	1	2	1	5	1	2	1	1	100.2	2	2	2	2	1	No	1	AWD
10193	12	2	2	1	4	2		2			2	2	2	2	1	No	1	PNEUMONIA
10194	9	1	2	1	1	2		1	2		2	2	2	2	1	Yes	1	AGE	G1	P[8]	G1P[8]
10195	2	2	2	1	2	2		1	2	97.7	2	2	2	2	1	Yes	1	AGE	G12	P[6]	G12P[6]
10196	48	1	2	1	8	2		2		98	2	2	2	2	1	Yes	1	AGE	G12	P[8]	G12P[8]
10197	9	2	2	1	3	2		2		98.2	2	2	2	2	1	No	1	AGE
10198	24	1	2	1	3	2		2		98.2	2	2	2	2	1	No	1	AGE
10199	9	1	2	1	1	2		2		98.2	2	2	2	2	1	No	1	AGE
10200	6	1	2	1	2	2		2		97.8	2	2	2	2	1	No	1	AGE
10201	9	1	2	1	3	2		2		97.1	2	2	2	2	1	No	1	PNEUMONIA & AGE
10202	0	1	2	1	6	2		2		96.8	2	2	2	2	1	Yes	1	AGE & SOME DEHYDRATION	G12	P[8]	G12P[8]
10203	44	1	2	1	4	2		2			1	1	1	1	1	Yes	1	AGE	G1	P[8]	G1P[8]
10204	8	2	2	1	4	2		2		99	2	2	2	2	1	Yes	1	AWD	G12	P[8]	G12P[8]
10205	2	1	2	1	6	2		2			2	2	2	2	1	Yes	1	AWD	G12	P[8]	G12P[8]
10206	21	1	2	1	5	2		2		99.1	2	2	2	2	1	Yes	1	AGE	G1	P[6]	G1P[6]
10207	8	2	2	1	2	2		1	1	98.6	2	2	2	2	1	Yes	1	AGE	G12	P[8]	G12P[8]
10208	18	1	2	1	8	2		2		98.3	1	1	1	1	1	Yes	1	AWD	G1	P[8]	G1P[8]
10209	14	1	2	1	3	2		2		101.3	2	2	2	2	1	Yes	1	AGE	G9	P[4]	G9P[4]
10210	2	1	2	1	2	2		2		97.8	2	2	2	2	1	No	1	AGE
10211	14	2	2	1	8	2		2		98	2	2	2	2	1	No	1	PNEUMONIA
10212	4	1	2	1	2	2		2		98	1	1	1	1	1	No	1	AGE
10213	52	1	2	1	2	2		2		98.2	1	1	1	1	1	Yes	1	AGE	G1	P[8]	G1P[8]
10214	7	1	2	1	2	2		2		98.2	1	1	1	1	1	No	1	AGE
10215	5	2	2	1	3	2		2		97	1	1	1	1	1	Yes	1	AGE & SOME DEHYDRATION	G1	P[8]	G1P[8]
10216	4	2	2	1	1	2		2		97.2	2	2	2	2	1	No	1	PEM WITH AWD
10217	10	2	2	1	3	2		1	2	96.3	3	3	3	3	1	No	1	AGE
10218	4	1	2	1	4	2		1	2		1	1	1	1	1	Yes	1	AGE	G1, G9	P[8]	G1, G9, P[8]
10219	8	1	2	1	5	2		1	2		2	2	2	2	1	No	1	AWD
10220	7	1	2	1	7	2		2		97	1	1	1	1	1	Yes	1	AGE & SOME DEHYDRATION	G12	P[8]	G12P[8]
10221	5	1	2	1	4	2		2		99	1	1	1	1	1	No	1	AWD
10222	4	1	2	1	4	2		2		99.3	1	1	1	1	1	No	1	AWD
10223	25	1	2	1	2	2		1	1	96.8	2	2	2	2	1	Yes	1	AGE	G12	P[8]	G12P[8]
10224	9	1	2	1	2	1	3	2		102	1	1	1	1	1	Yes	1	AGE	G1	P[8]	G1P[8]
10225	25	1	2	1	2	2		2			1	1	1	1	1	Yes	1	AWD WITH SOME DEHYDRATION	G1	P[8]	G1P[8]
10226	24	1	2	1	10	2		2			2	2	2	2	1	Yes	1	AWD	G9	P[4]	G9P[4]
10227	21	2	2	1	2	1	3	2		101	1	1	1	1	1	Yes	1	AWD	G9	P[8]	G9P[8]
10228	17	2	2	1	1	2		2			2	2	2	2	1	No	1	AWD
10229	24	2	2	1	2	1	2	2		99.3	2	2	2	2	1	Yes	1	AWD	G1	P[8]	G1P[8]
10230	9	1	2	1	4	2		2		98	2	2	2	2	1	No	1	AWD
10231	18	2	2	1	2	2		2			1	1	1	1	1	Yes	1	AWD	G9	P[4]	G9P[4]
10232	7	1	2	1	2	2		2			1	1	1	1	1	Yes	1	AWD WITH SOME DEHYDRATION	G12	P[8]	G12P[8]
10233	2	1	2	1	3	1	2	2		100.2	1	1	1	1	1	No	1	AGE
10234	9	1	2	1	2	2		1	1		2	2	2	2	1	No	1	AGE
10235	9	1	2	1	2	2		2			2	2	2	2	1	No	1	AGE
10236	0	1	2	1	5	2		2		98.2	2	2	2	2	1	Yes	1	AGE	G9	P[4]	G9P[4]
10237	8	2	2	1	5	2		2		99	2	2	2	2	1	No	1	PEM WITH AWD
10238	19	1	2	1	1	2		2		97.6	2	2	2	2	1	No	1	AGE
10239	0	2	2	1	2	2		2			2	2	2	2	1	Yes	1	AGE	G12	P[8]	G12P[8]
10240	9	2	2	1	8	2		2			1	1	1	1	1	Yes	1	AWD	G12	P[6]	G12P[6]
10241	0	1	2	1	3	1	5	2		101.2	2	2	2	2	1	No	1	AGE
10242	34	1	2	1	3	2		2			2	2	2	2	1	No	1	AGE
10243	11	1	2	1	1	2		2		99.1	2	2	2	2	1	Yes	1	AGE	G9	P[8]	G9P[8]
10244	32	1	2	1	2	2		2		96	2	2	2	2	1	No	1	AGE
10245	49	2	2	1	3	1	3	1	1	101.1	2	2	2	2	1	No	1	PNEUMONIA
10246	5	1	2	1	6	2		2		97	1	1	1	1	1	Yes	1	AWD WITH SOME DEHYDRATION	G1	P[8]	G1P[8]
10247	9	1	2	1	4	2		2			2	2	2	2	1	Yes	1	AGE & SOME DEHYDRATION	G12	P[8]	G12P[8]
10248	14	2	2	1	3	2		1	2	96.8	2	2	2	2	1	Yes	1	AGE	G1	P[8]	G1P[8]
10249	12	2	2	1	6	2		2		99	1	1	1	1	1	Yes	1	AWD	G1	P[8]	G1P[8]
10250	9	2	2	1	3	2		2		100	2	2	2	2	1	Yes	1	AGE	G12	P[4], P[8]	G12, P[4], P[8]
10251	9	2	2	1	2	2		2		99.2	2	2	2	2	1	No	1	AGE
10252	10	2	2	1	2	2		2			1	1	1	1	1	No	1	AWD
10253	44	2	2	1	2	2		2		97	2	2	2	2	1	Yes	1	AWD	G9	P[8]	G9P[8]
10254	8	1	2	1	4	2		2		97.6	1	1	1	1	1	Yes	1	AGE	G1	P[8]	G1P[8]
10255	16	1	2	1	2	2		2		98	2	2	2	2	1	Yes	1	AGE	G1	P[8]	G1P[8]
10256	1	2	2	1	3	2		2		99	2	2	2	2	1	Yes	1	AGE	G1	P[8]	G1P[8]
10257	7	2	2	1	3	2		2		97.2	2	2	2	2	1	Yes	1	AWD WITH SOME DEHYDRATION	G12	P[8]	G12P[8]
10258	5	1	2	1	2	2		2			1	1	1	1	1	Yes	1	AWD	G1, G12	P[8]	G1, G12, P[8]
10259	4	1	2	1	4	2		2			2	2	2	2	1	Yes	1	AGE	G9	P[8]	G9P[8]
10260	10	1	2	1	3	1	3	1	1	102	2	2	2	2	1	No	1	AWD
10261	10	2	2	1	4	1	2	2		101.3	2	2	2	2	1	No	1	AWD
10262	7	1	2	1	4	2		2		102.8	2	2	2	2	1	No	1	AGE
10263	2	1	2	1	2	2		2			1	1	1	1	1	Yes	1	AGE	G1	P[8]	G1P[8]
10264	14	1	2	1	4	2		2		99.1	1	1	1	1	1	Yes	1	AWD WITH SOME DEHYDRATION	G12	P[6]	G12P[6]
10265	3	2	2	1	4	2		2		98.3	1	1	1	1	1	Yes	1	AGE	G12	P[6]	G12P[6]
10266	7	2	2	1	6	2		2		99	1	1	1	1	1	Yes	1	AGE & SOME DEHYDRATION	G1	P[8]	G1P[8]
10267	9	2	2	1	4	2		2		96.4	1	1	1	1	1	No	1	AGE
10268	3	1	2	1	2	1	2	2		100.3	1	1	1	1	1	Yes	1	AGE	G12	P[8]	G12P[8]
10269	4	1	2	1	3	2		2			1	1	1	1	1	Yes	1	AWD	G12	P[8]	G12P[8]
10270	7	1	2	1	1	2		2		98	2	2	2	2	1	No	1	AGE
10271	9	2	2	1	1	2		2		97.6	1	1	1	1	1	Yes	1	AWD WITH SOME DEHYDRATION	G12	P[8]	G12P[8]
10272	22	2	2	1	6	2		2			2	2	2	2	1	Yes	1	AGE	G1	P[8]	G1P[8]
10273	41	2	2	1	7	2		2			3	3	3	3	1	Yes	1	AGE	G12	P[8]	G12P[8]
10274	4	1	2	1	8	1	3	2		101	2	2	2	2	1	Yes	1	AGE	G1	P[8]	G1P[8]
10275	18	1	2	1	7	2		2			1	1	1	1	1	Yes	1	AWD WITH SOME DEHYDRATION	G1	P[8]	G1P[8]
10276	5	2	2	1	1	1	1	1	2	100.1	1	1	1	1	1	Yes	1	AGE	G1	P[8]	G1P[8]
10277	8	1	2	1	3	2		2			2	2	2	2	1	Yes	1	AWD	G1	P[8]	G1P[8]
10278	16	2	2	1	2	2		2		99	1	1	1	1	1	No	1	AWD
10279	2	2	2	1	2	2		1	1	97.3	1	1	1	1	1	No	1	AGE
10280	4	2	2	1	5	2		1	1	98.3	1	1	1	1	1	Yes	1	PNEUMONIA	G12	P[8]	G12P[8]
10281	11	2	2	1	2	2		2		98.3	2	2	2	2	1	No	1	AGE
10282	8	1	2	1	3	2		2		100.1	1	1	1	1	1	No	1	AGE
10283	7	1	2	1	1	2		2		99.1	2	2	2	2	1	Yes	1	AGE	G1, G12	P[8]	G1, G12, P[8]
10284	23	1	2	1	2	2		2		97.6	2	2	2	2	1	Yes	1	AGE	G12	P[8]	G12P[8]
10285	11	1	2	1	1	2		2			2	2	2	2	1	No	1	AWD
10286	38	1	2	1	4	1	8	1	1	102.4	2	2	2	2	1	Yes	1	AGE	G1	P[6]	G1P[6]
10287	8	1	2	1	2	2		2			2	2	2	2	1	No	1	AGE
10288	16	1	2	1	3	2		1	2		2	2	2	2	1	Yes	1	AWD WITH SOME DEHYDRATION	G12	P[8]	G12P[8]
10289	4	2	2	1	3	2		2		96.8	1	1	1	1	1	No	1	AGE
10290	9	1	2	1	2	2		2		99	1	1	1	1	1	Yes	1	AGE	G9	P[8]	G9P[8]
10291	8	1	2	1	4	2		2		100	2	2	2	2	1	Yes	1	AGE	G1, G12	P[8]	G1, G12, P[8]
10292	6	1	2	1	3	2		2		99.2	2	2	2	2	1	Yes	1	AGE & SOME DEHYDRATION	G1	P[6]	G1P[6]
10293	7	1	2	1	4	2		2			2	2	2	2	1	No	1	FEBRILE SEIZZURE
10294	8	1	2	1	4	2		2			1	1	1	1	1	Yes	1	AGE	G12	P[8]	G12P[8]
10295	54	2	2	1	2	1	2	2		102.1	2	2	2	2	1	Yes	1	AWD	G12	P[8]	G12P[8]
10296	8	1	2	1	3	2		2		98.8	2	2	2	2	1	Yes	1	AWD	G12	P[8]	G12P[8]
10297	4	2	2	1	3	2		2		99	2	2	2	2	1	No	1	PNEUMONIA

## Sheet: Variable Dictionary
Variables	Variables Details
Study ID	Study ID
Age	Age
Sex	Sex	1= Male	2= Female
Ro vex	Rotavirus vaccination status	1=Vaccinated	2=Not Vaccinated
Diarrhe	Diarrhea	1= Yes	2= No	3= DK
D Durat	Diarrhea Duration
Fever	Fever	1= Yes	2= No	3= DK
F Durat	Fever Duration
Vomiting	Vomiting	1= Yes	2= No	3= DK
v Durat	Vomiting Duration
Temper	Temperature	in Farenheit
Appear	Appearance	1= Well, alert	2= Restless, irritable	3= Lethargic or unconscious
Thirst	Thirst	1= Drinks normally, not thirsty	2= Thirsty, drinks eagerly	3= Drinks poorly or unable to drink
Skinpi	Skinpinch	1= Goes back quickly	2= Goes back slowly	3= Goes back very slowly
Dehydr	Dehydration	1= No sign of dehydration	2= Some dehydration	3= Severe dehydration
EliDon	ELISA Done	1= Yes	2= No
ELISAres	Rotavirus ELISA Positive/ Negative
Outcome	Outcome	1= Discharged	2= DORB	3= Died
FinalDi	Final Diagnosis
G type	G-genotyping result
P type	P -genotyping result
Genotype	Full Genotype
